# Supplementary material for: Income-based differences in healthcare utilization in relation to mortality in the Swedish population between 2004–2017: A nationwide register study
Source: PLoS Med. 2023 Nov 16;20(11):e1004230. doi: 10.1371/journal.pmed.1004230 (PMC10653442; doi:10.1371/journal.pmed.1004230)
Supplement: S3 Table — (Since socioeconomic data were available only for fully survived calendar years, dates of death are projected to the previous year, hence rendering systematic underestimation of true age of death). (XLSX) [file pmed.1004230.s005.xlsx]

## Sheet: Blad1
Disease group	Type of data	Year(s)	Total population, cases per 100 000	Total population, age (SD)	Q1, cases per 100 000	Q1, age (SD)	Q5, cases per 100 000	Q5, age (SD)
All	Death	All years	1199	79.13 (13.26)	1532	76.30 (14.04)	940	81.18 (12.50)
		2017	1143	79.51 (13.27)	1547	76.31 (13.96)	872	81.98 (12.35)
		2011	1195	79.39 (13.22)	1548	76.62 (13.97)	940	81.36 (12.67)
		2004	1284	78.48 (13.11)	1541	76.05 (13.90)	1012	80.21 (12.50)
	Inpatient care	All years	9429	56.60 (21.37)	11244	55.36 (20.71)	8550	56.54 (21.70)
		2017	8670	56.87 (21.65)	10641	55.45 (20.88)	7818	56.92 (21.96)
		2011	9692	56.33 (21.44)	11748	55.06 (20.72)	8703	56.46 (21.76)
		2004	9483	56.69 (20.98)	10693	55.78 (20.46)	8784	56.34 (21.34)
	Outpatient care	All years	36490	52.60 (19.94)	38088	51.41 (19.44)	36483	53.45 (20.15)
		2017	40727	52.92 (20.29)	42504	52.01 (19.70)	41338	53.62 (20.40)
		2011	37428	52.30 (20.11)	39166	51.06 (19.59)	37370	53.23 (20.31)
		2004	29466	52.22 (19.13)	30213	50.87 (18.72)	28901	53.08 (19.45)
	Primary care	All years	58959	50.94 (20.01)	60049	50.31 (19.49)	57040	51.20 (20.30)
		2017	64984	51.86 (20.12)	65896	51.58 (19.76)	63737	51.94 (20.35)
		2011	59862	50.29 (20.15)	60928	49.79 (19.65)	58095	50.46 (20.45)
		2004	43424	51.20 (19.76)	44509	49.50 (18.92)	41505	51.96 (20.20)
Cardiovascular Diseases	Death	All years	448	82.35 (10.76)	578	79.66 (11.81)	333	84.51 (9.61)
		2017	361	82.57 (11.03)	502	79.37 (12.09)	263	84.98 (9.88)
		2011	446	82.63 (10.80)	588	79.97 (11.84)	325	84.68 (9.77)
		2004	536	81.62 (10.45)	650	79.52 (11.25)	402	83.38 (9.45)
	Inpatient care	All years	1771	71.19 (14.40)	1983	69.93 (14.29)	1571	72.03 (14.46)
		2017	1518	71.63 (14.34)	1733	70.14 (14.22)	1336	72.55 (14.35)
		2011	1828	71.00 (14.64)	2076	69.74 (14.52)	1632	71.88 (14.66)
		2004	1895	70.97 (14.06)	2067	69.92 (13.99)	1673	71.81 (14.17)
	Outpatient care	All years	3098	64.92 (15.94)	3080	63.88 (15.68)	3098	66.02 (16.02)
		2017	3621	66.11 (16.31)	3634	65.32 (15.88)	3586	66.65 (16.54)
		2011	3151	64.54 (16.09)	3111	63.52 (15.73)	3181	65.67 (16.11)
		2004	2400	63.17 (14.95)	2341	61.89 (14.82)	2333	64.45 (15.12)
	Primary care	All years	4534	68.50 (16.67)	4609	66.93 (16.41)	4422	69.47 (16.83)
		2017	5750	68.63 (16.62)	5975	67.45 (16.24)	5584	69.36 (16.95)
		2011	4317	68.54 (16.74)	4413	66.93 (16.56)	4265	69.47 (16.91)
		2004	3212	68.98 (15.86)	3024	66.35 (16.16)	3215	70.23 (15.83)
Neoplasms	Death	All years	304	74.28 (12.06)	351	72.94 (12.01)	259	75.24 (12.13)
		2017	292	75.17 (11.76)	358	73.63 (11.64)	234	76.28 (11.94)
		2011	301	74.34 (12.22)	352	73.05 (12.14)	263	75.82 (12.29)
		2004	318	73.39 (12.10)	352	72.22 (12.24)	276	74.36 (12.19)
	Inpatient care	All years	690	65.43 (15.02)	683	64.84 (14.97)	699	65.74 (15.09)
		2017	605	66.28 (14.78)	620	65.58 (14.70)	582	66.53 (14.85)
		2011	702	65.34 (15.06)	698	64.79 (14.82)	714	65.89 (15.16)
		2004	742	64.91 (15.16)	720	64.28 (15.23)	764	65.48 (15.10)
	Outpatient care	All years	6833	58.93 (18.75)	6106	58.72 (18.43)	7488	59.13 (18.95)
		2017	7837	59.37 (18.81)	6811	59.54 (18.33)	8939	59.21 (19.04)
		2011	7086	58.89 (18.95)	6417	58.63 (18.64)	7601	59.23 (19.18)
		2004	5144	58.01 (18.11)	4620	57.27 (17.96)	5576	58.76 (18.14)
	Primary care	All years	4387	53.59 (19.68)	3604	52.40 (18.82)	5620	54.79 (19.88)
		2017	5257	54.64 (19.47)	4274	54.10 (18.75)	6976	55.46 (19.61)
		2011	4228	53.10 (20.04)	3549	52.24 (19.18)	5221	54.30 (20.29)
		2004	2863	56.08 (19.44)	2192	52.71 (18.51)	3799	57.85 (19.54)
Neurological Disorders	Death	All years	120	83.87 (9.83)	123	81.94 (11.19)	120	85.02 (8.91)
		2017	149	84.42 (9.38)	156	82.27 (10.72)	151	85.96 (8.02)
		2011	123	83.98 (9.74)	128	82.10 (11.04)	125	85.04 (9.25)
		2004	97	82.93 (10.20)	95	80.80 (11.77)	96	84.29 (9.15)
	Inpatient care	All years	356	61.80 (20.67)	471	59.36 (19.31)	294	64.61 (21.29)
		2017	339	62.48 (20.78)	471	59.51 (19.40)	277	65.46 (21.21)
		2011	388	60.89 (21.03)	521	58.52 (19.64)	318	63.06 (21.93)
		2004	316	62.75 (20.01)	380	60.32 (19.17)	268	65.54 (20.45)
	Outpatient care	All years	1796	55.74 (19.49)	1982	53.55 (18.26)	1685	58.57 (20.39)
		2017	2315	57.22 (20.02)	2661	55.10 (18.81)	2152	59.88 (20.68)
		2011	1807	55.28 (19.60)	1994	53.11 (18.25)	1711	57.99 (20.63)
		2004	1290	53.59 (18.38)	1333	51.47 (17.37)	1225	56.31 (19.52)
	Primary care	All years	3498	58.34 (20.96)	4044	55.64 (19.71)	3079	60.86 (21.59)
		2017	4241	60.09 (21.03)	5056	57.63 (19.72)	3760	62.59 (21.73)
		2011	3641	57.75 (21.10)	4158	55.12 (20.01)	3207	60.06 (21.76)
		2004	2120	57.27 (20.47)	2235	53.14 (19.30)	1984	60.35 (20.94)
Chronic Respiratory Diseases	Death	All years	48	79.08 (9.64)	67	75.51 (10.27)	29	82.14 (8.57)
		2017	52	79.45 (9.53)	81	75.99 (9.79)	30	82.93 (8.89)
		2011	49	79.20 (9.63)	68	74.99 (10.46)	27	81.34 (8.76)
		2004	47	78.37 (9.69)	57	75.17 (10.51)	31	80.45 (8.76)
	Inpatient care	All years	314	62.62 (20.41)	426	62.46 (18.16)	214	61.84 (22.40)
		2017	258	66.87 (19.04)	379	66.36 (16.39)	169	66.44 (21.51)
		2011	324	62.32 (20.94)	456	62.39 (18.21)	211	61.69 (22.98)
		2004	364	59.59 (20.42)	438	59.42 (18.87)	270	59.02 (21.91)
	Outpatient care	All years	1912	51.67 (20.02)	2019	52.07 (18.90)	1845	51.40 (20.67)
		2017	2339	54.36 (21.15)	2546	55.64 (19.74)	2210	53.03 (21.72)
		2011	1949	50.52 (20.06)	2026	50.73 (18.85)	1890	50.63 (20.72)
		2004	1379	50.37 (18.34)	1393	50.03 (17.42)	1273	50.48 (19.04)
	Primary care	All years	4123	53.04 (20.28)	4534	53.15 (18.96)	3685	52.42 (21.06)
		2017	6202	55.01 (20.13)	6674	55.50 (18.90)	5763	54.29 (20.90)
		2011	3587	52.19 (20.57)	4028	52.46 (19.26)	3128	51.38 (21.38)
		2004	2139	52.45 (20.18)	2335	50.89 (18.58)	1862	52.68 (21.19)
Diabetes and kidney diseases	Death	All years	41	80.63 (11.30)	59	77.26 (12.21)	25	83.57 (9.81)
		2017	46	81.82 (11.09)	68	77.34 (12.49)	28	85.32 (8.48)
		2011	38	80.39 (11.61)	57	77.09 (12.23)	22	83.47 (10.63)
		2004	40	79.40 (11.55)	55	76.74 (11.92)	23	81.92 (9.76)
	Inpatient care	All years	187	62.62 (19.22)	290	61.47 (17.29)	118	63.97 (20.79)
		2017	160	63.66 (19.44)	264	61.86 (17.42)	101	65.96 (21.03)
		2011	193	62.07 (19.66)	298	60.96 (17.49)	124	63.53 (21.22)
		2004	202	62.28 (18.58)	295	61.78 (16.68)	124	63.11 (19.96)
	Outpatient care	All years	1362	57.89 (18.23)	1572	59.26 (16.48)	1160	56.99 (19.22)
		2017	1442	58.37 (18.93)	1739	59.96 (16.82)	1203	57.23 (20.21)
		2011	1363	57.53 (18.55)	1566	58.99 (16.78)	1155	56.55 (19.54)
		2004	1265	56.66 (16.98)	1388	57.71 (15.56)	1101	55.62 (17.78)
	Primary care	All years	3906	66.64 (13.72)	5254	64.88 (13.25)	2673	67.07 (14.94)
		2017	5300	67.59 (13.44)	7341	65.61 (13.17)	3572	68.42 (14.52)
		2011	3861	66.40 (13.79)	5148	64.80 (13.32)	2627	66.75 (15.04)
		2004	2165	64.65 (14.64)	2635	63.01 (13.71)	1671	64.25 (16.19)
