# Supplementary material for: Income-based differences in healthcare utilization in relation to mortality in the Swedish population between 2004–2017: A nationwide register study
Source: PLoS Med. 2023 Nov 16;20(11):e1004230. doi: 10.1371/journal.pmed.1004230 (PMC10653442; doi:10.1371/journal.pmed.1004230)
Supplement: S4 Table — aModel 1: Logistic regression testing for relative group differences (Q1 vs. Q5) controlling for age, age squared, sex, country of birth, and civil status. bModel 2: unadjusted. cModel 3: Same as Model 1 but also controlling for county. dP values associated with the OR indicate significant deviations from the null hypothesis of OR = 1.0, as calculated using Wald tests. eBeta is the estimated value of yearly change in log-transformed OR and is calculated by regressing log-transformed OR on time. The 95% confidence intervals (CIs) were obtained by bootstrapping method. CVD, cardiovascular diseases; Neuro., neurological disorders; Chro.Resp., chronic respiratory diseases; DM & CKD, diabetes and chronic kidney diseases; Inp., inpatient care; Outp., specialized outpatient care; Prim., primary care. (XLSX) [file pmed.1004230.s006.xlsx]

## Sheet: Blad1
Disease category	Type of data	Model 1 a (adjusted)					Model 2 b (unadjusted)					Model 3 c (adjusted for the factors in Model 1 and for county)
		Year 2017		Year 2004		2004 to 2017	Year 2017		Year 2004		2004 to 2017	Year 2017		Year 2004		2004 to 2017
		OR [95% CI]	P-valued	OR [95% CI]	P-valued	Beta e [95% CI]	OR [95% CI]	P-valued	OR [95% CI]	P-valued	Betae [95% CI]	OR [95% CI]	P-valued	OR [95% CI]	P-valued	Betae [95% CI]
All	Death	1.78 [1.74, 1.82]	<0.001	1.50 [1.47, 1.54]	<0.001	0.014 [0.012,0.015]	1.79 [1.75, 1.82]	<0.001	1.53 [1.50, 1.56]	<0.001	0.012 [0.011,0.014]	1.79 [1.75, 1.83]	<0.001	1.51 [1.48, 1.55]	<0.001	0.013 [0.012,0.015]
	Inp	1.44 [1.42, 1.45]	<0.001	1.23 [1.22, 1.24]	<0.001	0.012 [0.012,0.013]	1.40 [1.39, 1.42]	<0.001	1.24 [1.23, 1.25]	<0.001	0.01 [0.009,0.010]	1.46 [1.45, 1.47]	<0.001	1.23 [1.22, 1.24]	<0.001	0.014 [0.013,0.014]
	Outp.	1.04 [1.04, 1.05]	<0.001	1.04 [1.03, 1.04]	<0.001	-0.006 [-0.007,-0.006]	1.05 [1.04, 1.05]	<0.001	1.07 [1.06, 1.07]	<0.001	-0.007 [-0.007,-0.006]	1.16 [1.15, 1.16]	<0.001	1.06 [1.05, 1.06]	<0.001	0.005 [0.004,0.005]
	Prim.	1.07 [1.07, 1.08]	<0.001	1.11 [1.11, 1.12]	<0.001	-0.003 [-0.003,-0.002]	1.10 [1.09, 1.10]	<0.001	1.13 [1.12, 1.14]	<0.001	-0.003 [-0.003,-0.002]	1.22 [1.22, 1.23]	<0.001	1.30 [1.29, 1.31]	<0.001	-0.007 [-0.007,-0.007]
CVD	Death	1.82 [1.75, 1.89]	<0.001	1.57 [1.52, 1.62]	<0.001	0.012 [0.010,0.015]	1.91 [1.84, 1.98]	<0.001	1.62 [1.57, 1.67]	<0.001	0.014 [0.012,0.017]	1.78 [1.71, 1.85]	<0.001	1.52 [1.47, 1.57]	<0.001	0.011 [0.009,0.014]
	Inp	1.29 [1.26, 1.31]	<0.001	1.21 [1.19, 1.23]	<0.001	0.007 [0.005,0.008]	1.30 [1.28, 1.33]	<0.001	1.24 [1.22, 1.26]	<0.001	0.005 [0.004,0.006]	1.30 [1.28, 1.33]	<0.001	1.21 [1.18, 1.23]	<0.001	0.007 [0.005,0.008]
	Outp.	1.05 [1.04, 1.06]	<0.001	1.00 [0.98, 1.02]	0.971	0.001 [0.000,0.002]	1.01 [1.00, 1.03]	0.021	1.00 [0.99, 1.02]	0.668	-0.001 [-0.002,-0.000]	1.06 [1.05, 1.07]	<0.001	1.04 [1.02, 1.06]	<0.001	0.001 [0.000,0.002]
	Prim.	1.07 [1.06, 1.08]	<0.001	0.97 [0.96, 0.99]	0.004	0.008 [0.007,0.009]	1.07 [1.06, 1.09]	<0.001	0.94 [0.92, 0.95]	<0.001	0.012 [0.011,0.013]	1.21 [1.20, 1.22]	<0.001	1.27 [1.24, 1.29]	<0.001	-0.003 [-0.004,-0.002]
Neoplasms	Death	1.54 [1.47, 1.60]	<0.001	1.26 [1.21, 1.32]	<0.001	0.017 [0.014,0.021]	1.53 [1.47, 1.59]	<0.001	1.28 [1.22, 1.33]	<0.001	0.016 [0.013,0.019]	1.57 [1.50, 1.64]	<0.001	1.29 [1.23, 1.34]	<0.001	0.017 [0.014,0.020]
	Inp	1.10 [1.06, 1.13]	<0.001	0.96 [0.93, 0.99]	0.003	0.005 [0.003,0.007]	1.06 [1.03, 1.10]	<0.001	0.94 [0.92, 0.97]	<0.001	0.005 [0.003,0.007]	1.14 [1.11, 1.18]	<0.001	0.98 [0.96, 1.01]	0.296	0.007 [0.005,0.009]
	Outp.	0.78 [0.78, 0.79]	<0.001	0.84 [0.83, 0.85]	<0.001	-0.013 [-0.013,-0.012]	0.74 [0.74, 0.75]	<0.001	0.82 [0.81, 0.83]	<0.001	-0.014 [-0.015,-0.013]	0.85 [0.84, 0.86]	<0.001	0.87 [0.86, 0.88]	<0.001	-0.004 [-0.004,-0.003]
	Prim.	0.58 [0.57, 0.58]	<0.001	0.54 [0.53, 0.56]	<0.001	-0.003 [-0.004,-0.002]	0.60 [0.59, 0.60]	<0.001	0.57 [0.56, 0.58]	<0.001	-0.002 [-0.003,-0.001]	0.83 [0.82, 0.83]	<0.001	0.91 [0.90, 0.93]	<0.001	-0.01 [-0.011,-0.009]
Neuro	Death	1.00 [0.95, 1.06]	0.967	0.97 [0.90, 1.05]	0.503	-0.001 [-0.006,0.004]	1.03 [0.97, 1.09]	0.325	0.99 [0.92, 1.07]	0.831	0.001 [-0.003,0.006]	1.04 [0.98, 1.10]	0.240	1.00 [0.92, 1.08]	0.970	0.003 [-0.002,0.007]
	Inp	1.69 [1.62, 1.75]	<0.001	1.36 [1.31, 1.42]	<0.001	0.015 [0.012,0.018]	1.70 [1.64, 1.77]	<0.001	1.42 [1.36, 1.48]	<0.001	0.013 [0.010,0.015]	1.82 [1.75, 1.89]	<0.001	1.40 [1.34, 1.46]	<0.001	0.019 [0.016,0.022]
	Outp.	1.28 [1.26, 1.30]	<0.001	1.08 [1.05, 1.10]	<0.001	0.012 [0.011,0.014]	1.24 [1.22, 1.26]	<0.001	1.09 [1.07, 1.11]	<0.001	0.009 [0.008,0.011]	1.38 [1.36, 1.40]	<0.001	1.14 [1.11, 1.16]	<0.001	0.017 [0.016,0.019]
	Prim.	1.29 [1.27, 1.30]	<0.001	1.10 [1.07, 1.12]	<0.001	0.016 [0.015,0.017]	1.36 [1.35, 1.38]	<0.001	1.13 [1.11, 1.15]	<0.001	0.017 [0.016,0.018]	1.45 [1.43, 1.47]	<0.001	1.31 [1.28, 1.34]	<0.001	0.009 [0.008,0.010]
Chro.Resp	Death	2.44 [2.19, 2.72]	<0.001	1.67 [1.49, 1.88]	<0.001	0.024 [0.016,0.032]	2.72 [2.44, 3.02]	<0.001	1.81 [1.61, 2.03]	<0.001	0.024 [0.016,0.032]	2.49 [2.23, 2.78]	<0.001	1.76 [1.56, 1.98]	<0.001	0.020 [0.011,0.028]
	Inp	2.13 [2.03, 2.23]	<0.001	1.54 [1.47, 1.60]	<0.001	0.027 [0.024,0.030]	2.24 [2.14, 2.34]	<0.001	1.62 [1.56, 1.69]	<0.001	0.027 [0.024,0.031]	2.17 [2.07, 2.27]	<0.001	1.45 [1.39, 1.51]	<0.001	0.033 [0.030,0.037]
	Outp.	1.10 [1.08, 1.11]	<0.001	1.06 [1.03, 1.08]	<0.001	-0.006 [-0.007,-0.005]	1.16 [1.14, 1.17]	<0.001	1.10 [1.07, 1.12]	<0.001	-0.003 [-0.004,-0.001]	1.18 [1.16, 1.20]	<0.001	1.06 [1.04, 1.08]	<0.001	0.005 [0.004,0.007]
	Prim.	1.11 [1.10, 1.12]	<0.001	1.18 [1.15, 1.20]	<0.001	-0.011 [-0.012,-0.010]	1.17 [1.16, 1.18]	<0.001	1.26 [1.23, 1.29]	<0.001	-0.012 [-0.013,-0.010]	1.27 [1.26, 1.29]	<0.001	1.37 [1.34, 1.40]	<0.001	-0.01 [-0.011,-0.008]
DM & CKD	Death	2.17 [1.94, 2.43]	<0.001	2.26 [1.98, 2.58]	<0.001	0.002 [-0.007,0.010]	2.42 [2.17, 2.70]	<0.001	2.42 [2.13, 2.76]	<0.001	0.007 [-0.002,0.016]	2.12 [1.90, 2.38]	<0.001	2.26 [1.98, 2.59]	<0.001	0.004 [-0.004,0.013]
	Inp	2.44 [2.30, 2.59]	<0.001	2.22 [2.10, 2.35]	<0.001	0.01 [0.005,0.014]	2.63 [2.48, 2.79]	<0.001	2.39 [2.26, 2.52]	<0.001	0.011 [0.007,0.015]	2.61 [2.46, 2.78]	<0.001	2.20 [2.07, 2.33]	<0.001	0.017 [0.013,0.022]
	Outp.	1.46 [1.44, 1.49]	<0.001	1.23 [1.20, 1.26]	<0.001	0.01 [0.008,0.011]	1.45 [1.43, 1.48]	<0.001	1.26 [1.24, 1.29]	<0.001	0.007 [0.005,0.008]	1.55 [1.52, 1.58]	<0.001	1.38 [1.35, 1.41]	<0.001	0.008 [0.006,0.009]
	Prim.	1.95 [1.93, 1.98]	<0.001	1.51 [1.48, 1.55]	<0.001	0.02 [0.019,0.021]	2.14 [2.12, 2.16]	<0.001	1.59 [1.56, 1.63]	<0.001	0.023 [0.022,0.024]	1.99 [1.96, 2.01]	<0.001	1.80 [1.76, 1.84]	<0.001	0.007 [0.006,0.008]
