# Supplementary material for: Income-based differences in healthcare utilization in relation to mortality in the Swedish population between 2004–2017: A nationwide register study
Source: PLoS Med. 2023 Nov 16;20(11):e1004230. doi: 10.1371/journal.pmed.1004230 (PMC10653442; doi:10.1371/journal.pmed.1004230)
Supplement: S5 Table — aModel 1: negative binominal regression testing for relative group differences (Q1 vs. Q5) in number of healthcare encounters controlling for age, age squared, sex, country of birth, and civil status. bModel 2: unadjusted. cModel 3: same as Model 1 but also controlling for county. dP values associated with the OR indicate significant deviations from the null hypothesis of RR = 1.0, as calculated using Wald tests. eBeta is the estimated value of yearly change in log-transformed RR and is calculated by regressing log-transformed RR on time. The 95% confidence intervals (CIs) were obtained by bootstrapping. CVD, cardiovascular diseases; Neuro., neurological disorders; Chro.Resp., chronic respiratory diseases; DM & CKD, diabetes and chronic kidney diseases; Inp., inpatient care; Outp., specialized outpatient care; Prim., primary care. (XLSX) [file pmed.1004230.s007.xlsx]

## Sheet: Blad2
Disease category	Type of data	Model 1 a (adjusted)					Model 2 b (unadjusted)					Model 3 c (adjusted for the factors in Model 1 and for county)
		Year 2017		Year 2004		2004 to 2017	Year 2017		Year 2004		2004 to 2017	Year 2017		Year 2004		2004 to 2017
		RR [95% CI]	P-valued	RR [95% CI]	P-valued	Beta e [95% CI]	RR [95% CI]	P-valued	RR [95% CI]	P-valued	Betae [95% CI]	RR [95% CI]	P-valued	RR [95% CI]	P-valued	Betae [95% CI]
All	All care	0.70 [0.67, 0.73]	<0.001	0.70 [0.67, 0.73]	<0.001	-0.004 [-0.008, 0.000]	0.80 [0.77, 0.84]	<0.001	0.78 [0.75, 0.81]	<0.001	-0.003 [-0.007, 0.001]	0.93 [0.90, 0.97]	<0.001	0.90 [0.87, 0.94]	<0.001	0.001 [-0.003, 0.004]
	Inp.	1.17 [1.11, 1.23]	<0.001	1.14 [1.09, 1.20]	<0.001	-0.002 [-0.007, 0.004]	1.29 [1.23, 1.36]	<0.001	1.21 [1.16, 1.27]	<0.001	0.003 [-0.002, 0.009]	1.18 [1.12, 1.24]	<0.001	1.09 [1.05, 1.14]	<0.001	0.006 [0.001, 0.011]
	Outp.	0.74 [0.71, 0.78]	<0.001	0.87 [0.83, 0.92]	<0.001	-0.019 [-0.025, -0.014]	0.85 [0.81, 0.89]	<0.001	0.95 [0.90, 1.00]	0.051	-0.015 [-0.021, -0.010]	0.82 [0.78, 0.86]	<0.001	0.85 [0.81, 0.89]	<0.001	-0.007 [-0.012, -0.001]
	Prim.	0.63 [0.60, 0.67]	<0.001	0.47 [0.45, 0.50]	<0.001	0.027 [0.021, 0.033]	0.73 [0.69, 0.77]	<0.001	0.54 [0.52, 0.57]	<0.001	0.024 [0.019, 0.030]	0.96 [0.92, 1.01]	0.083	0.83 [0.79, 0.87]	<0.001	0.011 [0.006, 0.015]
CVD	All care	0.71 [0.66, 0.76]	<0.001	0.77 [0.73, 0.80]	<0.001	-0.011 [-0.018, -0.005]	0.76 [0.72, 0.81]	<0.001	0.82 [0.79, 0.86]	<0.001	-0.010 [-0.016, -0.004]	0.93 [0.87, 0.98]	0.014	0.96 [0.92, 1.00]	0.079	-0.005 [-0.010, 0.001]
	Inp.	1.02 [0.94, 1.10]	0.653	1.12 [1.06, 1.19]	<0.001	-0.013 [-0.021, -0.005]	1.07 [1.00, 1.16]	0.064	1.14 [1.08, 1.20]	<0.001	-0.008 [-0.015, -0.001]	1.06 [0.97, 1.14]	0.184	1.07 [1.01, 1.14]	0.018	-0.004 [-0.011, 0.005]
	Outp.	0.77 [0.71, 0.83]	<0.001	0.83 [0.77, 0.90]	<0.001	-0.008 [-0.017, 0.001]	0.90 [0.83, 0.97]	0.004	0.98 [0.91, 1.05]	0.525	-0.008 [-0.016, 0.001]	0.80 [0.74, 0.87]	<0.001	0.81 [0.75, 0.88]	<0.001	0.001 [-0.007, 0.009]
	Prim.	0.61 [0.55, 0.68]	<0.001	0.49 [0.45, 0.53]	<0.001	0.020 [0.010, 0.031]	0.65 [0.59, 0.71]	<0.001	0.53 [0.49, 0.57]	<0.001	0.018 [0.009, 0.029]	0.94 [0.86, 1.02]	0.110	0.96 [0.89, 1.03]	0.281	-0.007 [-0.016, 0.001]
Neoplasms	All care	0.69 [0.61, 0.77]	<0.001	0.67 [0.63, 0.71]	<0.001	-0.007 [-0.017, 0.003]	0.82 [0.72, 0.92]	<0.001	0.73 [0.68, 0.78]	<0.001	0.001 [-0.009, 0.011]	0.93 [0.84, 1.02]	0.135	0.92 [0.87, 0.97]	0.003	-0.003 [-0.011, 0.006]
	Inp.	1.03 [0.95, 1.13]	0.468	1.01 [0.93, 1.10]	0.747	-0.003 [-0.013, 0.006]	1.12 [1.03, 1.22]	0.011	1.07 [0.98, 1.16]	0.142	-0.002 [-0.011, 0.007]	1.00 [0.91, 1.09]	0.984	0.99 [0.91, 1.08]	0.839	-0.003 [-0.013, 0.007]
	Outp.	0.83 [0.79, 0.88]	<0.001	0.85 [0.80, 0.90]	<0.001	-0.010 [-0.016, -0.004]	0.88 [0.83, 0.93]	<0.001	0.86 [0.81, 0.92]	<0.001	-0.006 [-0.012, 0.000]	0.87 [0.82, 0.92]	<0.001	0.89 [0.84, 0.95]	<0.001	-0.009 [-0.015, -0.002]
	Prim.	0.50 [0.40, 0.61]	<0.001	0.32 [0.28, 0.36]	<0.001	0.036 [0.016, 0.055]	0.72 [0.57, 0.91]	0.006	0.46 [0.40, 0.52]	<0.001	0.038 [0.018, 0.059]	0.94 [0.81, 1.08]	0.352	1.00 [0.91, 1.10]	0.973	-0.001 [-0.014, 0.013]
Neuro	All care	0.57 [0.51, 0.63]	<0.001	0.64 [0.58, 0.71]	<0.001	-0.015 [-0.027, -0.003]	0.63 [0.57, 0.70]	<0.001	0.71 [0.64, 0.79]	<0.001	-0.013 [-0.024, 0.000]	0.82 [0.75, 0.91]	<0.001	0.81 [0.74, 0.90]	<0.001	0.003 [-0.008, 0.013]
	Inp.	0.90 [0.74, 1.09]	0.290	1.24 [1.02, 1.51]	0.033	-0.027 [-0.047, -0.005]	1.13 [0.94, 1.37]	0.202	1.27 [1.05, 1.54]	0.013	-0.009 [-0.032, 0.012]	1.04 [0.85, 1.27]	0.725	1.24 [1.02, 1.51]	0.032	-0.005 [-0.027, 0.016]
	Outp.	0.50 [0.45, 0.56]	<0.001	0.57 [0.49, 0.66]	<0.001	-0.030 [-0.044, -0.017]	0.64 [0.57, 0.71]	<0.001	0.73 [0.62, 0.85]	<0.001	-0.025 [-0.040, -0.011]	0.66 [0.59, 0.74]	<0.001	0.61 [0.53, 0.71]	<0.001	0.002 [-0.012, 0.017]
	Prim.	0.56 [0.49, 0.64]	<0.001	0.52 [0.45, 0.61]	<0.001	0.006 [-0.011, 0.023]	0.60 [0.52, 0.68]	<0.001	0.56 [0.49, 0.65]	<0.001	0.010 [-0.005, 0.026]	0.86 [0.76, 0.97]	0.015	0.84 [0.73, 0.96]	0.012	-0.001 [-0.014, 0.013]
Chro.Resp	All care	0.62 [0.48, 0.80]	<0.001	0.82 [0.70, 0.96]	0.016	-0.015 [-0.034, 0.006]	0.78 [0.61, 0.99]	0.044	0.93 [0.80, 1.08]	0.331	-0.012 [-0.031, 0.007]	0.78 [0.61, 1.01]	0.056	1.01 [0.87, 1.19]	0.857	-0.013 [-0.033, 0.007]
	Inp.	0.95 [0.69, 1.31]	0.762	1.37 [1.04, 1.82]	0.027	-0.019 [-0.055, 0.014]	1.29 [0.96, 1.74]	0.089	1.45 [1.11, 1.90]	0.006	-0.000 [-0.031, 0.029]	0.94 [0.68, 1.29]	0.698	1.35 [1.03, 1.79]	0.032	-0.009 [-0.040, 0.025]
	Outp.	0.72 [0.58, 0.88]	0.002	0.81 [0.66, 1.00]	0.048	-0.011 [-0.033, 0.012]	0.90 [0.74, 1.08]	0.255	1.04 [0.85, 1.27]	0.687	-0.019 [-0.040, 0.003]	0.67 [0.55, 0.82]	<0.001	0.81 [0.66, 0.99]	0.037	-0.008 [-0.030, 0.013]
	Prim.	0.54 [0.37, 0.79]	0.002	0.58 [0.45, 0.76]	<0.001	0.012 [-0.020, 0.045]	0.66 [0.46, 0.94]	0.022	0.62 [0.48, 0.80]	<0.001	0.018 [-0.012, 0.046]	0.84 [0.60, 1.19]	0.328	1.00 [0.79, 1.26]	0.990	-0.007 [-0.032, 0.018]
DM & CKD	All care	0.59 [0.39, 0.89]	0.012	0.43 [0.27, 0.68]	<0.001	-0.009 [-0.063, 0.042]	1.28 [0.73, 2.25]	0.392	0.63 [0.34, 1.18]	0.147	0.022 [-0.046, 0.093]	0.93 [0.67, 1.28]	0.640	0.65 [0.43, 0.98]	0.041	-0.005 [-0.053, 0.037]
	Inp.	0.93 [0.63, 1.37]	0.705	0.75 [0.54, 1.06]	0.106	-0.059 [-0.103, -0.015]	1.50 [1.02, 2.19]	0.037	0.83 [0.59, 1.16]	0.268	-0.024 [-0.064, 0.016]	1.02 [0.68, 1.53]	0.908	0.67 [0.48, 0.95]	0.024	-0.038 [-0.077, 0.006]
	Outp.	0.60 [0.38, 0.96]	0.031	0.46 [0.29, 0.75]	0.002	-0.037 [-0.094, 0.019]	1.43 [0.75, 2.74]	0.280	0.79 [0.40, 1.53]	0.483	0.005 [-0.067, 0.073]	0.89 [0.60, 1.31]	0.555	0.55 [0.35, 0.85]	0.008	-0.014 [-0.061, 0.038]
	Prim.	0.57 [0.36, 0.89]	0.014	0.33 [0.18, 0.61]	<0.001	0.041 [-0.023, 0.102]	1.11 [0.59, 2.10]	0.738	0.41 [0.18, 0.94]	0.035	0.069 [-0.014, 0.148]	1.08 [0.79, 1.49]	0.621	0.79 [0.48, 1.29]	0.351	0.010 [-0.038, 0.059]

## Sheet: Old
Disease category	Type of data	Year	Model 1 a (adjusted)				Model 2 b (unadjusted)				Model 3 (adjusted for the factors in Model 1 and for county)
			Q1 percent [95% CI]	P-value	Q3 percent [95% CI]	P-value	Q1 percent [95% CI]	P-value	Q3 percent [95% CI]	P-value	Q1 percent [95% CI]	P-value	Q3 percent [95% CI]	P-value
CVD	Prim.	2017	-53.80 [-64.35,-43.24]	<0.001	-38.19 [-48.90,-27.48]	<0.001	-47.81 [-57.88,-37.75]	<0.001	-36.60 [-47.30,-25.91]	<0.001	-6.66 [-16.70,3.37]	0.193	-6.25 [-16.28,3.78]	0.222
		2012	-58.97 [-69.91,-48.02]	<0.001	-33.21 [-44.17,-22.25]	<0.001	-47.89 [-58.47,-37.31]	<0.001	-30.89 [-41.89,-19.90]	<0.001	-8.66 [-19.28,1.96]	0.110	2.99 [-7.48,13.46]	0.575
		2008	-78.50 [-87.78,-69.22]	<0.001	-53.70 [-62.97,-44.43]	<0.001	-69.47 [-78.43,-60.51]	<0.001	-51.08 [-60.34,-41.81]	<0.001	-2.52 [-10.83,5.79]	0.553	2.55 [-5.60,10.70]	0.540
	Outp.	2017	-24.01 [-31.63,-16.40]	<0.001	-7.94 [-15.67,-0.21]	0.044	-10.83 [-18.24,-3.43]	0.004	-4.90 [-12.77,2.97]	0.222	-18.23 [-25.97,-10.49]	<0.001	-4.84 [-12.57,2.90]	0.221
		2012	-17.87 [-26.73,-9.02]	<0.001	-5.29 [-14.16,3.58]	0.243	-1.45 [-10.15,7.25]	0.744	-0.55 [-9.59,8.49]	0.906	-15.80 [-24.88,-6.72]	<0.001	-3.80 [-12.75,5.16]	0.406
		2008	-17.06 [-24.45,-9.67]	<0.001	-1.93 [-9.31,5.46]	0.609	-2.35 [-9.69,4.98]	0.530	3.17 [-4.42,10.76]	0.412	-18.94 [-26.57,-11.32]	<0.001	-3.07 [-10.55,4.41]	0.421
	Inp.	2017	1.70 [-6.27,9.66]	0.676	-0.44 [-8.52,7.64]	0.914	7.21 [-0.38,14.79]	0.063	0.71 [-7.35,8.78]	0.862	5.87 [-2.23,13.98]	0.155	2.01 [-6.09,10.11]	0.627
		2012	8.58 [1.83,15.33]	0.013	7.89 [1.13,14.65]	0.022	13.90 [7.40,20.40]	<0.001	9.32 [2.57,16.08]	0.007	8.45 [1.55,15.35]	0.016	8.43 [1.63,15.23]	0.015
		2008	11.88 [6.09,17.66]	<0.001	8.98 [3.20,14.76]	0.002	12.90 [7.34,18.47]	<0.001	9.39 [3.64,15.15]	0.001	7.63 [1.69,13.56]	0.012	5.94 [0.12,11.76]	0.046
Neoplasms	Prim.	2017	-78.16 [-104.77,-51.55]	<0.001	-47.94 [-73.69,-22.20]	<0.001	-37.28 [-62.22,-12.33]	0.003	-40.58 [-66.39,-14.77]	0.002	13.00 [-13.33,39.33]	0.333	16.53 [-8.58,41.64]	0.197
		2012	-71.89 [-100.47,-43.31]	<0.001	-72.25 [-99.86,-44.64]	<0.001	-53.81 [-80.76,-26.85]	<0.001	-70.13 [-97.75,-42.50]	<0.001	18.64 [-9.24,46.52]	0.190	-3.07 [-29.73,23.59]	0.821
		2008	-112.25 [-128.41,-96.08]	<0.001	-77.99 [-93.51,-62.46]	<0.001	-89.33 [-104.84,-73.81]	<0.001	-73.25 [-88.93,-57.57]	<0.001	-2.13 [-15.55,11.29]	0.756	5.10 [-7.65,17.84]	0.433
	Outp.	2017	-19.16 [-24.94,-13.38]	<0.001	-10.91 [-16.50,-5.32]	<0.001	-13.35 [-18.88,-7.82]	<0.001	-8.57 [-14.29,-2.85]	0.003	-14.52 [-20.46,-8.59]	<0.001	-7.72 [-13.38,-2.06]	0.008
		2012	-12.77 [-19.00,-6.54]	<0.001	-8.69 [-14.70,-2.67]	0.005	-10.39 [-16.41,-4.36]	<0.001	-8.84 [-15.02,-2.67]	0.005	-13.53 [-19.80,-7.25]	<0.001	-7.72 [-13.71,-1.72]	0.012
		2008	-17.68 [-24.28,-11.07]	<0.001	-10.36 [-16.70,-4.02]	0.001	-15.37 [-21.86,-8.89]	<0.001	-10.24 [-16.79,-3.69]	0.002	-12.95 [-19.60,-6.30]	<0.001	-6.28 [-12.59,0.04]	0.051
	Inp.	2017	1.61 [-7.36,10.58]	0.725	-1.85 [-10.53,6.82]	0.675	11.12 [2.61,19.63]	0.010	2.57 [-6.24,11.38]	0.568	-2.09 [-11.33,7.14]	0.657	-4.57 [-13.38,4.24]	0.309
		2012	4.61 [-4.18,13.40]	0.304	0.96 [-7.53,9.45]	0.824	10.24 [1.78,18.71]	0.018	0.99 [-7.68,9.66]	0.823	1.57 [-7.42,10.56]	0.732	-1.24 [-9.84,7.36]	0.778
		2008	3.05 [-5.60,11.69]	0.489	4.06 [-4.24,12.36]	0.338	6.24 [-2.12,14.60]	0.144	4.35 [-4.10,12.80]	0.313	0.25 [-8.61,9.12]	0.955	1.94 [-6.47,10.36]	0.651
Neuro	Prim.	2017	-64.37 [-79.16,-49.59]	<0.001	-52.49 [-66.65,-38.33]	<0.001	-55.97 [-70.02,-41.92]	<0.001	-49.12 [-63.24,-35.00]	<0.001	-21.61 [-36.37,-6.85]	0.004	-22.83 [-36.66,-9.00]	0.001
		2012	-51.28 [-61.18,-41.38]	<0.001	-32.99 [-42.60,-23.38]	<0.001	-44.82 [-54.33,-35.31]	<0.001	-30.74 [-40.34,-21.14]	<0.001	-12.61 [-21.61,-3.61]	0.006	-6.42 [-14.94,2.10]	0.140
		2008	-64.35 [-80.22,-48.49]	<0.001	-47.95 [-62.75,-33.15]	<0.001	-59.29 [-74.59,-43.99]	<0.001	-45.06 [-59.90,-30.22]	<0.001	-14.37 [-28.45,-0.30]	0.045	-8.93 [-21.90,4.03]	0.177
	Outp.	2017	-65.71 [-77.63,-53.80]	<0.001	-40.35 [-51.77,-28.94]	<0.001	-46.35 [-58.25,-34.45]	<0.001	-31.88 [-43.85,-19.92]	<0.001	-36.99 [-49.07,-24.91]	<0.001	-23.54 [-34.86,-12.22]	<0.001
		2012	-52.24 [-66.38,-38.10]	<0.001	-22.23 [-35.96,-8.50]	0.002	-33.57 [-47.94,-19.20]	<0.001	-14.41 [-28.91,0.10]	0.052	-34.65 [-49.13,-20.17]	<0.001	-10.80 [-24.52,2.92]	0.123
		2008	-48.35 [-62.95,-33.75]	<0.001	-25.36 [-38.98,-11.74]	<0.001	-31.75 [-46.84,-16.66]	<0.001	-21.89 [-36.52,-7.26]	0.003	-41.68 [-56.45,-26.90]	<0.001	-18.27 [-31.88,-4.66]	0.009
	Inp.	2017	-9.39 [-30.94,12.16]	0.393	-10.49 [-31.13,10.16]	0.320	13.64 [-6.90,34.17]	0.193	-2.84 [-23.48,17.80]	0.787	7.54 [-14.77,29.84]	0.508	-2.11 [-23.01,18.78]	0.843
		2012	3.03 [-17.23,23.30]	0.769	9.54 [-10.13,29.21]	0.342	22.74 [3.27,42.21]	0.022	15.89 [-3.77,35.55]	0.113	11.53 [-9.46,32.51]	0.282	14.16 [-5.71,34.04]	0.163
		2008	22.05 [1.49,42.61]	0.036	-2.27 [-21.45,16.91]	0.816	25.73 [6.02,45.43]	0.010	-1.63 [-20.74,17.48]	0.867	23.05 [2.26,43.84]	0.030	0.37 [-18.79,19.52]	0.970
Chro.Resp	Prim.	2017	-68.35 [-107.69,-29.01]	<0.001	-32.87 [-72.07,6.32]	0.100	-43.55 [-79.26,-7.85]	0.017	-24.77 [-63.69,14.14]	0.212	-29.19 [-69.14,10.75]	0.152	-6.95 [-45.99,32.09]	0.727
		2012	-48.65 [-71.35,-25.95]	<0.001	-28.33 [-50.79,-5.87]	0.013	-32.82 [-53.56,-12.07]	0.002	-24.90 [-47.18,-2.61]	0.029	-10.69 [-32.57,11.18]	0.338	2.13 [-19.26,23.51]	0.845
		2008	-65.63 [-95.56,-35.70]	<0.001	-63.38 [-92.64,-34.13]	<0.001	-56.53 [-84.12,-28.94]	<0.001	-62.92 [-91.86,-33.97]	<0.001	-1.87 [-28.58,24.85]	0.891	-6.43 [-32.19,19.34]	0.625
	Outp.	2017	-33.74 [-54.38,-13.11]	0.001	-22.54 [-43.10,-1.98]	0.032	-11.38 [-30.31,7.55]	0.239	-17.57 [-38.20,3.07]	0.095	-34.27 [-55.17,-13.37]	0.001	-23.88 [-44.30,-3.45]	0.022
		2012	-36.60 [-57.64,-15.57]	<0.001	-22.28 [-43.09,-1.47]	0.036	-13.69 [-33.30,5.92]	0.171	-12.88 [-33.94,8.19]	0.231	-47.37 [-68.86,-25.88]	<0.001	-29.10 [-50.11,-8.08]	0.007
		2008	-14.52 [-35.02,5.98]	0.165	-7.09 [-27.13,12.95]	0.488	4.02 [-15.63,23.68]	0.688	2.81 [-17.80,23.43]	0.789	-15.65 [-36.43,5.14]	0.140	-10.55 [-30.59,9.50]	0.302
	Inp.	2017	-7.31 [-40.16,25.53]	0.663	-12.12 [-44.85,20.61]	0.468	26.28 [-3.73,56.29]	0.086	-2.54 [-35.25,30.17]	0.879	-8.28 [-41.94,25.39]	0.630	-12.87 [-45.78,20.03]	0.443
		2012	22.10 [-3.52,47.72]	0.091	6.94 [-18.41,32.29]	0.592	30.32 [6.90,53.75]	0.011	11.21 [-13.95,36.37]	0.383	14.48 [-11.87,40.83]	0.281	2.85 [-22.91,28.60]	0.829
		2008	38.36 [7.79,68.92]	0.014	14.32 [-15.56,44.19]	0.348	38.23 [10.03,66.43]	0.008	17.99 [-11.59,47.58]	0.233	39.43 [8.01,70.85]	0.014	10.77 [-19.53,41.06]	0.486
DM & CKD	Prim.	2017	-30.30 [-100.83,40.23]	0.400	-38.22 [-109.71,33.28]	0.295	12.21 [-54.05,78.47]	0.718	-36.06 [-108.48,36.36]	0.329	49.24 [-22.15,120.63]	0.176	15.76 [-55.46,86.98]	0.665
		2012	-42.96 [-126.18,40.26]	0.312	-19.42 [-104.49,65.64]	0.655	-15.75 [-94.27,62.77]	0.694	-18.07 [-103.56,67.43]	0.679	22.75 [-60.49,105.98]	0.592	21.08 [-62.93,105.08]	0.623
		2008	-148.60 [-248.14,-49.06]	0.003	-56.40 [-157.71,44.90]	0.275	-99.97 [-195.25,-4.69]	0.040	-47.71 [-148.40,52.99]	0.353	-47.79 [-149.20,53.62]	0.356	11.23 [-89.49,111.94]	0.827
	Outp.	2017	-24.80 [-94.51,44.91]	0.486	-49.49 [-120.15,21.17]	0.170	37.94 [-27.63,103.52]	0.257	-44.31 [-115.98,27.37]	0.226	9.83 [-61.80,81.47]	0.788	-30.31 [-101.78,41.16]	0.406
		2012	-26.81 [-102.84,49.22]	0.490	-46.86 [-124.57,30.86]	0.237	-12.27 [-83.79,59.24]	0.737	-41.97 [-119.84,35.89]	0.291	-26.63 [-104.12,50.86]	0.501	-46.65 [-124.86,31.55]	0.242
		2008	-55.39 [-125.79,15.01]	0.123	14.78 [-56.87,86.43]	0.686	-23.18 [-91.21,44.86]	0.504	7.45 [-64.45,79.35]	0.839	-44.09 [-117.43,29.25]	0.239	22.51 [-50.33,95.35]	0.545
	Inp.	2017	-0.51 [-44.03,43.01]	0.982	-12.15 [-56.27,31.96]	0.589	44.40 [3.54,85.26]	0.033	-6.07 [-50.73,38.59]	0.790	7.65 [-37.34,52.65]	0.739	-5.70 [-50.59,39.19]	0.803
		2012	4.39 [-34.93,43.72]	0.827	-23.36 [-63.55,16.83]	0.255	31.78 [-5.76,69.31]	0.097	-16.30 [-57.17,24.57]	0.434	2.98 [-37.30,43.27]	0.885	-21.40 [-62.06,19.26]	0.302
		2008	-32.16 [-72.09,7.77]	0.114	-29.47 [-70.11,11.16]	0.155	-22.30 [-60.30,15.70]	0.250	-26.11 [-66.27,14.05]	0.203	-40.15 [-81.28,0.97]	0.056	-35.34 [-76.18,5.51]	0.090
